# Supplementary material for: Acupuncture for Post-Operative Pain Relief and Functional Improvement in Tibial Fracture: A Systematic Review and Meta-Analysis
Source: Healthcare (Basel). 2025 Nov 12;13(22):2883. doi: 10.3390/healthcare13222883 (PMC12652893; doi:10.3390/healthcare13222883)
Supplement: Supplementary file 1 [file healthcare-13-02883-s001.zip]

Archive with 9 entries (9 files):
- Table S6.pdf
- Table S5.pdf
- Table S3.pdf
- Table S9.pdf
- Table S2.pdf
- Table S1.pdf
- Table S4.pdf
- Table S8.pdf
- Table S7.pdf
